# Supplementary material for: Gastric Neuroendocrine Tumors (g-NETs): A Systematic Review of the Management and Outcomes of Type 3 g-NETs
Source: Cancers (Basel). 2023 Apr 8;15(8):2202. doi: 10.3390/cancers15082202 (PMC10137004; doi:10.3390/cancers15082202)
Supplement: Supplementary file 1 [file cancers-15-02202-s001.zip]

Archive with 1 entries (1 files):
- cancers-2275558-supplementary.pdf
